# Supplementary material for: The short isoform of MS4A7 is a novel player in glioblastoma microenvironment, M2 macrophage polarization, and tumor progression
Source: J Neuroinflammation. 2023 Mar 21;20:80. doi: 10.1186/s12974-023-02766-1 (PMC10031966; doi:10.1186/s12974-023-02766-1)
Supplement: Supplementary file 2 — Additional file 2. Clinical information of the GBM cohort. [file 12974_2023_2766_MOESM2_ESM.xls]

## Sheet: Sheet1
Table S2: Clinical information of the GBM cohort
ID	Gender	Age	WHO grade	Type	Operation date	Date of follow-up	Date of death	Status	OS
B73	Male	50	IV	GBM	2019-01-15	2021-07-13	NA	0	910
B77	Female	61	IV	GBM	2020-01-14	2020-07-27	2020-06-16	1	154
B113	Male	42	IV	GBM	2019-04-22	2021-08-01	2019-12-01	1	223
B12	Male	51	IV	GBM	2019-12-07	2021-06-09	NA	0	550
B78	Female	45	IV	GBM	2020-08-04	2021-02-07	2020-12-01	1	119
B126	Male	23	IV	GBM	2019-07-15	2019-10-21	2019-10-21	1	98
B165	Female	62	IV	GBM	2015-12-04	NA	2016-01-24	1	51
B121	Male	66	IV	GBM	2020-01-20	2021-04-02	2021-04-02	1	438
B32	Male	52	IV	GBM	2020-11-10	2021-07-12	NA	0	244
B35	Female	54	IV	GBM	2020-06-02	2021-07-13	NA	0	406
B141	Male	62	IV	GBM	2016-07-27	NA	2017-09-16	1	416
B98	Male	54	IV	GBM	2019-08-06	2020-06-17	2020-06-15	1	314
B37	Female	23	IV	GBM	2020-06-03	2020-10-29	2020-10-29	1	148
B58	Male	42	IV	GBM	2021-02-01	2021-07-18	NA	0	167
B60	Female	57	IV	GBM	2021-01-29	2021-07-04	NA	0	156
B100	Male	45	IV	GBM	2019-08-22	2021-07-23	NA	0	701
B119	Female	24	IV	GBM	2021-01-04	2021-07-04	NA	0	181
B134	Male	65	IV	GBM	2019-06-06	2020-03-26	2020-03-26	1	294
B33	Male	66	IV	GBM	2020-11-13	2021-07-12	NA	0	241
B8	Male	41	IV	GBM	2020-02-04	2021-07-23	2021-05-01	1	452
B52	Male	36	IV	GBM	2020-03-31	2021-08-01	2021-04-21	1	386
B39	Male	33	IV	GBM	2020-06-05	2021-07-13	2021-06-30	1	390
B136	Male	36	IV	GBM	2019-06-10	2020-03-26	2020-01-01	1	205
B176	Male	51	IV	GBM	2014-10-10	NA	2016-11-19	1	771
B94	Female	55	IV	GBM	2021-01-12	2021-07-04	NA	0	173
B2	Female	32	IV	GBM	2019-06-04	2020-03-26	2019-12-20	1	199
B115	Male	57	IV	GBM	2017-05-03	NA	2018/1	1	243
B172	Female	43	IV	GBM	2020-12-18	2021-06-09	NA	0	173
B117	Female	53	IV	GBM	2017-07-10	NA	2017-12-03	1	146
B91	Female	61	IV	GBM	2020-06-15	2021-07-31	2021-05-31	1	350
B93	Male	67	IV	GBM	2020-11-20	2021-07-12	NA	0	234
B137	Female	48	IV	GBM	2019-06-18	2020-05-22	2020-05-22	1	339
B155	Male	68	IV	GBM	2020-11-24	2021-07-12	2021-04-03	1	130
B99	Female	48	IV	GBM	2019-08-13	2020-06-17	2020-06-15	1	307
B65	Male	27	IV	GBM	2019-05-07	2021-07-10	NA	0	795
B3	Male	36	IV	GBM	2019-04-08	2019-08-23	2019-08-23	1	137
B128	Female	52	IV	GBM	2019-07-15	2021-07-13	NA	0	729
B79	Male	53	IV	GBM	2020-02-21	2020-12-21	2020-11-29	1	282
B51	Male	47	IV	GBM	2018-07-20	2019-10-10	2019-09-01	1	408
B106	Male	32	IV	GBM	2019-09-09	2020-07-27	2020-06-11	1	276
B54	Male	53	IV	GBM	2020-04-17	2021-07-10	NA	0	449
B138	Male	46	IV	GBM	2019-06-06	2020-05-16	2020-05-16	1	345
B105	Male	48	IV	GBM	2019-09-11	2021-04-05	2021-04-05	1	572
B146	Male	66	IV	GBM	2016-04-08	NA	2016-11-24	1	230
B107	Female	63	IV	GBM	2020-09-24	2021-01-24	NA	0	122
B62	Female	64	IV	GBM	2021-02-02	2021-07-15	NA	0	163
B101	Male	37	IV	GBM	2019-08-26	2020-10-30	2020-10-01	1	402
B67	Female	68	IV	GBM	2019-05-28	2019-10-14	2019-09-01	1	96
B147	Female	50	IV	GBM	2016-09-27	NA	2017/10	1	369
B68	Male	25	IV	GBM	2019-05-31	2020-07-10	2020-04-15	1	320
B14	Male	42	IV	GBM	2019-12-03	2020-12-12	2020-10-22	1	324
B95	Female	43	IV	GBM	2020-11-24	2021-07-13	NA	0	231
B130	Male	52	IV	GBM	2019-07-02	2020-09-29	2020-09-29	1	455
B199	Male	69	IV	GBM	2015-12-31	NA	2016-09-01	1	245
B16	Male	57	IV	GBM	2019-12-19	2021-03-01	NA	0	438
B120	Female	60	IV	GBM	2020-12-24	2021-06-09	2021-04-01	1	98
B154	Male	58	IV	GBM	2020-12-18	2021-06-09	NA	0	173
B123	Male	42	IV	GBM	2019-12-26	2021-03-01	2020-12-25	1	365
B4	Female	46	IV	GBM	2019-11-29	2020-08-27	2020-08-27	1	272
B56	Female	52	IV	GBM	2019-04-09	2020-04-22	2020-04-22	1	379
B97	Female	58	IV	GBM	2020-10-27	2021-07-31	NA	0	277
B34	Female	50	IV	GBM	2019-07-11	2021-07-12	2021-05-24	1	683
B173	Male	50	IV	GBM	2020-12-10	2021-06-09	NA	0	181
B71	Female	61	IV	GBM	2018-12-29	2019-05-24	2019-05-24	1	146
B118	Female	49	IV	GBM	2018-02-02	NA	2018/6	1	119
B103	Male	17	IV	GBM	2019-08-26	2020-12-20	2020-12-20	1	482
B140	Male	70	IV	GBM	2019-03-25	2020-11-14	2020-09-26	1	551
B46	Male	65	IV	GBM	2015-06-29	NA	2016-04-15	1	291
B143	Male	57	IV	GBM	2016-04-06	NA	2017-09-10	1	522
B125	Male	38	IV	GBM	2020-01-09	2021-04-28	2021-04-28	1	475
B55	Female	74	IV	GBM	2020-03-09	2021-08-01	2021-08-01	1	510
B6	Female	29	IV	GBM	2020-06-16	2021-07-13	NA	0	392
B47	Male	44	IV	GBM	2015-07-30	NA	2016-07-01	1	337
B19	Female	48	IV	GBM	2020-06-10	2021-07-13	2021-06-06	1	361
B187	Male	29	IV	GBM	2014-12-31	NA	2016/7	1	548
B132	Female	75	IV	GBM	2019-07-09	2019-11-21	2019-11-21	1	135
B72	Male	58	IV	GBM	2019-01-27	2021-07-13	NA	0	898
B108	Male	42	IV	GBM	2020-07-23	2021-07-13	NA	0	355
B5	Male	48	IV	GBM	2019-05-28	2021-07-10	2021-05-01	1	704
B80	Male	76	IV	GBM	2020-02-11	2020-06-01	2020-05-27	1	106
B11	Male	32	IV	GBM	2020-07-07	2021-04-02	2021-04-02	1	269
B64	Male	29	IV	GBM	2021-01-22	2021-07-10	NA	0	169
B69	Male	25	IV	GBM	2020-03-26	2021-08-01	NA	0	493
B201	Male	53	IV	GBM	2015-10-29	NA	2016-05-19	1	203
B182	Male	67	IV	GBM	2015-09-11	NA	2016-09-26	1	381
B111	Female	40	IV	GBM	2019-11-07	2020-06-01	2020-06-01	1	207
B82	Female	30	IV	GBM	2020-07-02	2021-07-13	NA	0	376
B179	NA	NA	IV	GBM	2015-10-16	NA	2016-11-01	1	382
B174	NA	NA	IV	GBM	2014-09-26	NA	2015-04-01	1	187
B42	NA	NA	IV	GBM	2013-12-12	NA	2014-05-11	1	150
B28	NA	NA	IV	GBM	2014-01-23	NA	2014-09-01	1	221
B169	NA	NA	IV	GBM	2018-12-14	2019-05-24	2019-05-24	1	161
B197	NA	NA	IV	GBM	2019-09-19	2021-07-31	NA	0	681
B31	NA	NA	IV	GBM	2014-04-22	NA	2014-08-13	1	113
B171	NA	NA	IV	GBM	2019-01-11	2020-05-22	2020-05-22	1	497
B161	NA	NA	IV	GBM	2014-10-27	NA	2016-01-27	1	457
B20	NA	NA	IV	GBM	2015-03-26	NA	2015-09-03	1	161
B21	NA	NA	IV	GBM	2014-03-10	NA	2016-02-01	1	693
B150	NA	NA	IV	GBM	2014-05-08	NA	2015-08-31	1	480
B196	NA	NA	IV	GBM	2019-09-18	2020-06-18	2020-06-18	1	274
B158	NA	NA	IV	GBM	2014-07-18	NA	2015-09-09	1	418
B151	NA	NA	IV	GBM	2014-05-05	NA	2015-02-17	1	288
B25	NA	NA	IV	GBM	2015-03-04	NA	2016-06-01	1	455
B153	NA	NA	IV	GBM	2018-11-15	2019-06-01	2019-04-10	1	146
B177	NA	NA	IV	GBM	2014-07-17	NA	2015-12-14	1	515
B83	NA	NA	IV	GBM	2015-05-12	NA	2020-01-22	1	1716
B85	NA	NA	IV	GBM	2015-06-01	NA	2016-03-27	1	300
B167	NA	NA	IV	GBM	2015-11-26	NA	2017-01-13	1	414
B43	NA	NA	IV	GBM	2013-12-13	NA	2015-10-01	1	657
B63	NA	NA	IV	GBM	2021-02-05	2021-07-18	NA	0	163
B198	NA	NA	IV	GBM	2019-09-26	2021-07-24	NA	0	667
B163	NA	NA	IV	GBM	2014-10-23	NA	2014-10-29	1	6
B24	NA	NA	IV	GBM	2015-03-31	NA	2016-07-24	1	481
B87	NA	NA	IV	GBM	2015-05-08	NA	2015-11-18	1	194
B195	NA	NA	IV	GBM	2019-12-04	2020-10-15	2020-10-15	1	316
B26	NA	NA	IV	GBM	2015-02-13	NA	2015-08-17	1	185
B29	NA	NA	IV	GBM	2014-04-03	NA	2015-06-26	1	449
B17	NA	NA	IV	GBM	2014-11-25	NA	2016-03-01	1	462
B200	NA	NA	IV	GBM	2016-01-11	NA	2019-11-20	1	1409
B45	NA	NA	IV	GBM	2014-03-25	NA	2015-12-11	1	626
B152	NA	NA	IV	GBM	2020-02-18	2020-09-18	2020-09-18	1	213
B164	NA	NA	IV	GBM	2014-08-05	NA	2014-08-15	1	10
B89	NA	NA	IV	GBM	2015-06-02	NA	2015-12-07	1	188
