# Supplementary material for: The short isoform of MS4A7 is a novel player in glioblastoma microenvironment, M2 macrophage polarization, and tumor progression
Source: J Neuroinflammation. 2023 Mar 21;20:80. doi: 10.1186/s12974-023-02766-1 (PMC10031966; doi:10.1186/s12974-023-02766-1)
Supplement: Supplementary file 3 — Additional file 3. Primer pairs used in this study. [file 12974_2023_2766_MOESM3_ESM.xls]

## Sheet: Sheet1
Table S2: Primer pairs used in this study	Forward Primer	Reverse Primer
MS4A7	TACACCAAAGGGCATCACTATCC	GAGGTCAAGCTGCTCAGGTCAAA
IL1B	TGGCAATGAGGATGACTTGTTCT	TGCTGTAGTGGTGGTCGGAGATT
CD11B	ACCTCGCATAACCACCTCCTGAT	GGACCTCGAACGGCTCCACTTTG
IL6	TGTTAATGGGCATTCCTTCTTCT	AAATAGTGTCCTAACGCTCATAC
ARG1	GGGGAAGACACCAGAAGAAGTAA	GGTGGGTTAAGGTAGTCAATAGG
TGFB	ACAGCAACAATTCCTGGCGATACCT	GGCTCAACCACTGCCGCACAACT
CD163	TGCTCAGGAAACCAGTCCCAAAC	CTCCTCCATTTACCAGGCGAAGT
CD206	CAGACACGATCCGACCCTTC	GTCTCCGCTTCATGCCATTG
DMKN	CACCAGCCTCGTCACATACA	TCCTCCTTCCTGGAGAACTG
MYD88	GGATCTTGGGAGGGAATGGA	TGCCTCTTGAGATGGCTTTA
GAPDH	ACATCAAGAAGGTGGTGAAGCAGG	CAGCGTCAAAGGTGGAGGAGTGG
